# Supplementary material for: Thrombospondin-1 inhibits alternative complement pathway activation in antineutrophil cytoplasmic antibody-associated vasculitis
Source: J Clin Invest. 2025 May 8;135(13):e180062. doi: 10.1172/JCI180062 (PMC12208556; doi:10.1172/JCI180062)
Supplement: Supporting data values [file jci-135-180062-s114.xlsx]

## Sheet: Figure 1A
Figure 1: TSP-1 has distinct complement regulatory roles compared to TSP-5, protects sheep erythrocytes from complement mediated hemolysis independent of FH
and binds to central complement proteins of the alternative pathway.
Figure 1A
Concentration (nM)	TSP-1			FH			Eculizumab			TSP-5			pTSP-1
0	100	100	100	100	100	100	100	100	100	100	100	100	100
100	65.7644	109.874	105.615	90.6949	85.7517	89.7855	0.59365	2.78626	5.78626	109.651	103.04	99.1236	58.9648
200	46.4521	91.7715	84.9952	85.1038	74.6503	70.7341	0.256479	1.52667	4.52667	103.388	108.616	93.1818	38.7325
400	4.90124	24.0077	18.4898	63.778	39.745	55.2647	0	1.02235	3.26498	108.906	107.164	91.4584	4.64475
600	1.25487	13.6237	10.2894	26.3941	14.6853	48.1008				103.195	95.0629	82.2762	4.52667
1000				8.47145	3.93199	12.3265

## Sheet: Figure 1B
Figure 1: TSP-1 has distinct complement regulatory roles compared to TSP-5, protects sheep erythrocytes from complement mediated hemolysis independent of FH
and binds to central complement proteins of the alternative pathway.
Figure 1B
Concentration (nM)	TSP-1			TSP-5			Eculizumab			FH
0	100	100	100	100	100	100	100	100	100	100	100	100
50	114.134	112.778	105.461	119.651	123.04	110.328				60.7629	28.046	51.4599
100	109.874	105.615	72.5092	103.388	108.616	103.349				38.1471	20.2299	40.8759
200	91.7715	84.9952	62.3616	108.906	107.164	122.01	0	0	0	37.6658	18.0751	30.7359
400	24.0077	18.4898	35.2399	103.195	95.0629	65.0718				31.8801	13.5632	29.1971

## Sheet: Figure 1C
Figure 1: TSP-1 has distinct complement regulatory roles compared to TSP-5, protects sheep erythrocytes from complement mediated hemolysis independent of FH
and binds to central complement proteins of the alternative pathway.
Figure 1C
	FH	FB	C3	C5	C6	C7	C8	C9	BSA
OD450 nm	0.81	1.849	1.234	1.863	0.577	0.807	1.997	0.237	0.861
OD450 nm	1.641	1.658	0.967	1.453	0.708	0.553	0.866	0.662	0.493
OD450 nm	1.195	2.054	1.552	1.986	0.598	0.758	2.183	0.869	1.107

## Sheet: Figure 1D
Figure 1: TSP-1 has distinct complement regulatory roles compared to TSP-5, protects sheep erythrocytes from complement mediated hemolysis independent of FH
and binds to central complement proteins of the alternative pathway.
Figure 1D
Analyte	FH	FB	C3	C3b	C5	C8
Kd(nM)	203,3 ± 92,91	n.d.	126,9 ± 88,97	n.d.	47,2 ± 18,72	310,5 ± 71,96

## Sheet: Figure 2A
Figure 2: TSP-1 modulates complement at the C3 and C5 level of the complement cascade.
Figure 2A
	FB	Ba	Bb
0 µM	3.434	20.8461	14.1834
0,3 µM	3.405	23.1906	17.0457
1,5 µM	4.608	19.4137	10.771
3 µM	23.3983	1.75038	1.12648

## Sheet: Figure 2B
Figure 2: TSP-1 modulates complement at the C3 and C5 level of the complement cascade.
Figure 2B
Treatment	Intensity
Control	2.20575
FH	0.717142
TSP-1	0.766728
MFHR1	0.499899
CVF	4.01458
CVF sd-FH	3.12946
CVF TSP-1	3.55199

## Sheet: Figure 2C
Figure 2: TSP-1 modulates complement at the C3 and C5 level of the complement cascade.
Figure 3A
	Control	FH	Eculizumab	MFHR1	TSP-1
C5a (ng/ml)	35.1151	31.4607	18.6696	19.235	21.5925
C5a (ng/ml)	35.7284	32.0296	14.2333	24.4807	19.0081
C5a (ng/ml)	40.2978	38.1115	21.6373	22.3909	25.6676

## Sheet: Figure 2D
Figure 2: TSP-1 modulates complement at the C3 and C5 level of the complement cascade.
Figure 2D
	Control	Eculizumab	MFHR1	TSP-1
MAC formation (%)	100	104.58	34.3511	35.1145
MAC formation (%)	100	118.321	48.0916	64.8855
MAC formation (%)	100	96.1832	39.6947	32.8244

## Sheet: Figure 3A
Figure 3: TSP-1 inhibits hemolytic activity and pathogenic C3 deposition on endothelial cells when added to the serum of aHUS patients.
Figure 3A
Hemolysis (%)	TSP-1					TSP-5					FH
0	100	100	100	100	100	100	100	100	100	100	100	100	100
100	91.0526	40.7436	72.5092	75.9289	44.0789	112.908	89.5947	103.349	102.828	90.404	53.6269	64.1689	47.5894
200	80	6.81642	62.3616	67.0436	12.0614	92.2849	67.7985	122.01	118.586	70.303	47.6684	32.2888	19.1291
400	65.2632	2.71108	35.2399	43.2956	8.18713	91.0979	48.5214	65.0718	70.5051	52.5253	44.8187	23.842	19.2846

## Sheet: Figure 3C
Figure 3: TSP-1 inhibits hemolytic activity and pathogenic C3 deposition on endothelial cells when added to the serum of aHUS patients.
Figure 3C
	aHUS2					aHUS3
NHS	1.336	1.35	1.674	1.054	1.57	0.57	0.844	0.999	1.137	1.597
aHUS	1.782	2.175	2.066	2.62	2.15	1.757	0.849	1.268	1.225	1.138
aHUS + TSP-1	0.93	0.713	0.822	1.045	1.048	0.132	0.246	0.208	0.248	0.591
aHUS + FH	0.428	0.331	0.431	0.368	0.317	0.183	0.193	0.288	0.342	0.128

[truncated: 31 more sheets: Figure 4B, Figure 4C, Figure 4D, Figure 4E, Figure 4F, Figure 4G, Figure 4H, Figure 5B, Figure 5C, Figure 7B, Figure 7C, Figure 7D, Figure 7E, Figure 7F, Figure 8B, Figure 8C, Figure 8D, Figure 8E, Figure 8G, Figure 8H …]
